# Supplementary material for: Biochemical, genetic and transcriptional characterization of multibacteriocin production by the anti-pneumococcal dairy strain Streptococcus infantarius LP90
Source: PLoS One. 2020 Mar 5;15(3):e0229417. doi: 10.1371/journal.pone.0229417 (PMC7058333; doi:10.1371/journal.pone.0229417)
Supplement: S1 Table — (XLS) [file pone.0229417.s006.xls]

## Sheet: Table 1
S1 Table. Bacteriocinogenic LAB and indicator microorganisms used in this study
Microorganisms		Strains	Relevant characteristicsa					Source or referenceb
Bacteriocinogenic strains			Bacteriocin(s) produced
Enterococcus faecium		L50	EntL50 (EntL50A and EntL50B), EntP and EntQ					[1]
								[2]
								[3]
E. faecium		QA54	EntL50 (EntL50A and EntL50B)					[4]
E. faecium		QF387	EntP					[4]
E. faecium		P13	EntP					[5]
E. faecium		T136	EntA and EntB					[6]
E. faecium		CV1	EntL50 (EntL50A and EntL50B) and EntP					[7]
E. faecium		CV2	EntL50 (EntL50A and EntL50B) and EntP					[7]
E. faecium		TPP2	EntL50 (EntL50A and EntL50B) and EntP					[7]
E. faecium		TPM76	EntL50 (EntL50A and EntL50B) and EntP					[7]
E. faecium		LPP29	Nd					[7]
E. faecium		SMA7	EntL50 (EntL50A and EntL50B) and EntP					[7]
E. faecium		SMA8	EntL50 (EntL50A and EntL50B) and EntP					[7]
E. faecium		SM10	Nd					[7]
E. faecium		SMA36	HirJM79					[7]
E. faecium		SMF8	EntL50 (EntL50A and EntL50B) and EntP					[7]
E. faecium		BNM58	EntL50 (EntL50A and EntL50B), EntP and EntQ					[7]
E. faecium		CGM17	EntL50 (EntL50A and EntL50B)					[7]
E. faecium		BCS59	EntP					[7]
E. faecium		BCS97	EntL50 (EntL50A and EntL50B), EntP and EntQ					[7]
E. faecium		DEC7	EntA and EntB					[8]
E. faecium		DCH37	EntL50 (EntL50A and EntL50B), EntP and EntQ					[8]
E. faecium		DCH38	EntL50 (EntL50A and EntL50B) and EntP					[8]
E. faecium		HS38	EntP					[9]
Enterococcus faecalis		DBH18	EntL50 (EntL50A and EntL50B)					[8]
E. faecalis		PB1	EntL50 (EntL50A and EntL50B)					Clinical origin
E. faecalis		DBH9	EnlA					[8]
Enterococcus hirae		DCH5	HirJM79					[8]
Lactococcus lactis subsp. lactis		BB24	NisA					[10]
L. lactis subsp. lactis		QA13	Nd					[4]
Lactococcus garvieae		DCC43	GarML					[8]
Lactobacillus sakei subsp. sakei		B11	Nd					[7]
Lactobacillus sakei subsp. carnosus		SMA17	Nd					[7]
Lb. sakei subsp. carnosus		SMM73	Nd					[7]
Lactobacillus curvatus subsp. curvatus		BCS35	SakP, CurG14, CurG15					[7]
Pediococcus acidilactici		QF154	PedPA-1					[4]
Pediococcus pentosaceus		LPV57	Nd					[7]
Streptococcus sp.		LP90	Nd					[4]
Indicator strains			Strain serotype and antibiotic susceptibility pattern
Streptococcus pneumoniae		FQ6	23F; ChlR, ClaR, CliR, CtxI, EryR, PenR, SxtR, TetR					Human clinical sample
S. pneumoniae		FQ11	23F; ChlR, ClaR, CliR, CtxS, EryR, PenR, SxtR, TetR					Human clinical sample
S. pneumoniae		FQ21	23F; ChlR, ClaS, CliS, CtxS, EryS, PenR, SxtR, TetR					Human clinical sample
S. pneumoniae		FQ26	3; ChlS, ClaS, CliS, CtxS, EryS, PenS, SxtS, TetS					Human clinical sample
S. pneumoniae		FQ27	19A; ChlS, ClaS, CliS, CtxS, EryS, PenS, SxtR, TetS					Human clinical sample
S. pneumoniae		FQ30	19A; ChlR, ClaR, CliS, CtxS, EryR, PenR, SxtR, TetR					Human clinical sample
S. pneumoniae		FQ32	19A; ChlS, ClaS, CliS, CtxS, EryS, PenS, SxtR, TetR					Human clinical sample
S. pneumoniae		FQ33	23F; ChlR, ClaS, CliS, CtxI, EryS, PenR, SxtR, TetR					Human clinical sample
S. pneumoniae		FQ36	6A; ChlS, ClaS, CliS, CtxS, EryS, PenS, SxtS, TetS					Human clinical sample
S. pneumoniae		FQ39	6B; ChlR, ClaS, CliS, CtxS, EryS, PenS, SxtS, TetS					Human clinical sample
S. pneumoniae		FQ40	19F; ChlS, ClaR, CliR, CtxS, EryR, PenI, SxtI, TetR					Human clinical sample
S. pneumoniae		FQ54	Nd; ChlS, ClaR, CliS, CtxI, EryR, PenI, SxtR, TetR					Human clinical sample
S. pneumoniae		49083	19A; ChlS, ClaS, CliS, CtxS, EryS, PenS, SxtS, TetS					Human clinical sample
S. pneumoniae		49781	7A; ChlS, ClaS, CliS, CtxS, EryS, PenS, SxtS, TetS					Human clinical sample
S. pneumoniae		52084	19V; ChlS, ClaS, CliS, CtxR, EryS, PenR, SxtS, TetS					Human clinical sample
S. pneumoniae		66405	19F; ChlS, ClaS, CliS, CtxS, EryS, PenS, SxtS, TetS					Human clinical sample
S. pneumoniae		67620	19A; ChlS, ClaR, CliR, CtxS, EryR, PenS, SxtS, TetR					Human clinical sample
S. pneumoniae		70423	24F; ChlS, ClaS, CliS, CtxS, EryS, PenS, SxtS, TetS					Human clinical sample
S. pneumoniae		99828	22F; ChlS, ClaS, CliS, CtxS, EryS, PenS, SxtS, TetS					Human clinical sample
S. pneumoniae		111692	8; ChlS, ClaR, CliR, CtxS, EryR, PenS, SxtS, TetR					Human clinical sample
S. pneumoniae		121404	18F; ChlS, ClaS, CliS, CtxS, EryS, PenS, SxtS, TetS					Human clinical sample
S. pneumoniae		121411	19F; ChlS, ClaS, CliS, CtxS, EryS, PenS, SxtS, TetS					Human clinical sample
S. pneumoniae		15M-1047	Nd					Human clinical sample
aAbbreviations: EntL50 (EntL50A and EntL50B), enterocin L50 (L50A and L50B); EntP, enterocin P; EntQ, enterocin Q; EntA, enterocin A; EntB, enterocin B; HirJM79, hiracin JM79; EnlA, enterolysin A; NisA, nisin A; GarML, garvicin ML; SakP, sakacin P; CurG14, curvacin G14; CurG15, curvacin G15; Ped PA-1, pediocin PA-1; Chl, chloramphenicol; Cla, claritromycin; Cli, clindamycin; Ctx, cefotaxime; Ery,…
References
1. Cintas LM, Rodríguez JM, Fernández MF, Sletten K, Nes IF, Hernández PE, et al. Isolation and characterization of pediocin L50, a new bacteriocin from Pediococcus acidilactici with a broad inhibitory spectrum. Appl Environ Microbiol. 1995; 61: 2643˗2648.
2. Cintas LM, Casaus P, Holo H, Hernández PE, Nes IF, Håvarstein LS. Enterocins L50A and L50B, two novel bacteriocins from Enterococcus faecium L50, are related to staphylococcal hemolysins. J Bacteriol. 1998; 180: 1988˗1994.
3. Cintas LM, Casaus P, Herranz C, Håvarstein LS, Holo H, Hernández PE, et al. Biochemical and genetic evidence that Enterococcus faecium L50 produces enterocins L50A and L50B, the sec-dependent enterocin P, and a novel bacteriocin secreted without an N-terminal extension termed enterocin Q. J Bacteriol. 2000; 182: 6806˗6814.
4. Citti R. Aislamiento e identificación de bacterias lácticas bacteriocinogénicas de leches y quesos de búfala de Venezuela: actividad antimicrobiana y caracterización bioquímica y genética de sus bacteriocinas. 2005. Ph.D. thesis. Universidad Complutense de Madrid, Spain.
5. Cintas LM, Casaus P, Håvarstein LS, Hernández PE, Nes IF. Biochemical and genetic characterization of enterocin P, a novel sec-dependent bacteriocin from Enterococcus faecium P13 with a broad antimicrobial spectrum. Appl Environ Microbiol. 1997; 63: 4321˗4330.
6. Casaus P, Nilsen T, Cintas LM, Nes IF, Hernández PE, Holo H. Enterocin B, a new bacteriocin from Enterococcus faecium T136 which can act synergistically with enterocin A. Microbiology. 1997; 143: 2287˗2294.
7. Gómez-Sala, B. Aislamiento, identificación y actividad antimicrobiana de bacterias lácticas bacteriocinogénicas de origen marino: caracterización bioquímica y genética y producción heteróloga de las curvacinas G14 y G15 de Lactobacillus curvatus BCS35. Thesis, Universidad Complutense of Madrid. 2013. Available from: https://eprints.ucm.es/23425/1/T34859.pdf
8. Sánchez J, Diep DB, Herranz C, Nes IF, Cintas LM, Hernández PE. Amino acid and nucleotide sequence, adjacent genes, and heterologous expression of hiracin JM79, a sec-dependent bacteriocin produced by Enterococcus hirae DCH5, isolated from Mallard ducks (Anas platyrhynchos). FEMS Microbiol Lett. 2007; 270: 227˗236.
9. Brandão A, Almeida T, Muñoz-Atienza E, Torres C, Igrejas G, Hernández PE, et al. Antimicrobial activity and occurrence of bacteriocin structural genes in Enterococcus spp. of human and animal origin isolated in Portugal. Arch Microbiol. 2010; 192: 927˗936. doi: 10.1007/s00203-010-0619-z.
10. Cintas LM, Casaus P, Fernández MF, Hernández PE. Comparative antimicrobial activity of enterocin L50, pediocin PA-1, nisin A and lactocin S against spoilage and foodborne pathogenic bacteria. Food Microbiol. 1998; 15: 289-298.
