# Supplementary material for: Biochemical, genetic and transcriptional characterization of multibacteriocin production by the anti-pneumococcal dairy strain Streptococcus infantarius LP90
Source: PLoS One. 2020 Mar 5;15(3):e0229417. doi: 10.1371/journal.pone.0229417 (PMC7058333; doi:10.1371/journal.pone.0229417)
Supplement: S2 Table — (XLS) [file pone.0229417.s007.xls]

## Sheet: Table 2a
S2 Table. Antimicrobial activity of bacteriocinogenic LAB against S. pneumoniae clinical strains.
		S. pneumoniae
LAB strains		FQ6		FQ11		FQ21		FQ26		FQ27		FQ30		FQ32		FQ33		FQ36		FQ39		FQ40		FQ54
		SOATa	ADTb	SOAT	ADT	SOAT	ADT	SOAT	ADT	SOAT	ADT	SOAT	ADT	SOAT	ADT	SOAT	ADT	SOAT	ADT	SOAT	ADT	SOAT	ADT	SOAT	ADT
E. faecium
L50		Nd	8.8 s-	Nd	7.5 s2	5.8 s+	Nizd	9.0 s	9.0 s+	4.7 s-	Nizd	6.4 s2	9.0 s2	7.3 s2	Nizd	6.0 s+	Nizd	7.7 s	10.0 s+	10.0 s2	Nizd	Nd	7.3 s2	8.0 s	8.2 s2
QA54		Nd	Nizd	Nd	Nizd	5.0 s+	Nizd	8.0 s-	Nizd	4.3 s-	Nizd	6.4 s2	Nizd	5.1 s-	Nizd	6.0 s+	Nizd	8.0 s-	Nizd	9.5 s2	Nizd	Nd	Nizd	7.4 s	Nizd
QF387		Nd	Nizd	Nd	Nizd	4.8 s-	Nizd	8.2 s-	Nizd	4.6 s-	Nizd	6.1 s	Nizd	6.6 s	Nizd	5.7 s-	Nizd	8.4 s	Nizd	Nizd	Nizd	Nd	Nizd	6.3 s-	Nizd
P13		Nd	Nizd	Nd	Nizd	5.4 s-	Nizd	7.8 s-	Nizd	4.6 s-	Nizd	5.7 s-	Nizd	5.5 s-	Nizd	6.1 s-	Nizd	9.0 s2	Nizd	Nizd	Nizd	Nd	Nizd	6.6 s	Nizd
T136		Nd	Nizd	Nd	Nizd	Nizd	Nizd	8.7 s-	Nizd	4.4 s-	Nizd	6.5 s	Nizd	7.7 s-	Nizd	7.4 s	15.4 s-	8.3 s	Nizd	8.2 s2	15.0 s2	Nd	Nizd	8.0 s	Nizd
CV1		Nd	8.7 s-	Nd	Nizd	Nizd	Nizd	7.3 s-	Nizd	Nizd	Nizd	6.0 s2	Nizd	6.4 s-	Nizd	6.3 s-	12.0 s-	7.0 s	8.3 s2	9.4 s2	12.2 s2	Nd	Nizd	6.3 s-	Nizd
CV2		Nd	6.7 s-	Nd	6.7 s2	5.5 s+	Nizd	8.6 s+	Nizd	3.6 s+	Nizd	7.2 s	8.0 s-	7.0 s	Nizd	5.3 s-	Nizd	7.0 s	10.0 s2	6.7 s	Nizd	Nd	Nizd	6.1 s-	8.3 s-
TPP2		Nd	Nizd	Nd	7.5 s2	5.9 s+	Nizd	8.8 s+	Nizd	3.9 s+	Nizd	6.7 s2	8.0 s-	7.0 s	Nizd	5.8 s-	Nizd	6.3 s	9.5 s2	6.3 s	Nizd	Nd	Nizd	5.8 s+	Nizd
TPM76		Nd	8.7 s-	Nd	7.6 s2	7.5 s+	Nizd	8.4 s+	Nizd	4.9 s+	Nizd	7.0 s2	8.0 s-	8.6 s-	8,6 s+	6.4 s-	Nizd	7.8 s	9.0 s2	7.0 s+	Nizd	Nd	Nizd	7.2 s+	Nizd
LPP29		Nd	8.7 s-	Nd	Nizd	5.5 s-	Nizd	8.2 s-	Nizd	4.7 s-	Nizd	7.3 s	Nizd	7.8 s	8,5 s	6.6 s-	Nizd	7.5 s2	Nizd	5.4 s-	Nizd	Nd	Nizd	7.6 s-	Nizd
SMA7		Nd	Nizd	Nd	Nizd	4.7 s	Nizd	6.3 s	Nizd	3.9 s+	Nizd	6.0 s2	Nizd	6.5 s	Nizd	6.6 s-	Nizd	7.1 s	8.0 s+	6.0 s+	Nizd	Nd	Nizd	6.5 s	Nizd
SMA8		Nd	Nizd	Nd	Nizd	5.3 s+	Nizd	8.0 s	Nizd	4.0 s+	Nizd	6.0 s2	Nizd	8.5 s-	Nizd	5.5 s+	Nizd	7.4 s	Nizd	6.5 s2	Nizd	Nd	Nizd	6.3 s-	Nizd
SMA10		Nd	Nizd	Nd	Nizd	5.9 s2	Nizd	9.5 s	Nizd	4.4 s+	Nizd	7.0 s2	Nizd	7.5 s-	Nizd	5.5 s+	Nizd	6.8 s	7.5 s+	7.8 s2	Nizd	Nd	Nizd	7.5 s	Nizd
SMA36		Nd	Nizd	Nd	Nizd	6.0 s+	Nizd	7.9 s-	Nizd	4.4 s	Nizd	4.9 s-	Nizd	8.4 s-	Nizd	7.7 s-	Nizd	9.6 s	Nizd	7.0 s2	Nizd	Nd	Nizd	6.9 s-	Nizd
SMF8		Nd	Nizd	Nd	Nizd	5.3 s+	Nizd	7.9 s+	Nizd	4.4 s+	Nizd	6.7 s2	Nizd	Nizd	Nizd	6.0 s+	Nizd	8.3 s-	8.5 s+	8.5 s	Nizd	Nd	Nizd	6.9 s-	Nizd
BNM58		Nd	9.3 s-	Nd	10.0 s2	6.8 s2	Nizd	8.5 s+	Nizd	5.0 s+	7,9 s2	6.4 s2	7.4 s2	8.7 s-	9,9 s2	6.0 s+	Nizd	8.4 s2	9.0 s+	9.0 s	Nizd	Nd	8.9 s2	7.6 s+	10.0 s2
CGM17		Nd	Nizd	Nd	Nizd	5.3 s+	Nizd	8.6 s+	Nizd	4.5 s+	Nizd	6.4 s2	Nizd	8.7 s2	Nizd	5.6 s+	Nizd	7.6 s2	9.0 s+	10.4 s	Nizd	Nd	Nizd	7.6 s+	Nizd
BCS59		Nd	Nizd	Nd	Nizd	Nizd	Nizd	7.7 s-	Nizd	Nizd	Nizd	5.0 s-	Nizd	6.6 s-	Nizd	7.0 s	Nizd	7.6 s	Nizd	Nizd	Nizd	Nd	Nizd	Nizd	Nizd
BCS97		Nd	Nizd	Nd	Nizd	5.9 s2	Nizd	8.0 s+	Nizd	4.9 s2	Nizd	6.0 s	Nizd	7.0 s2	8,5 s-	6.0 s-	Nizd	6.0 s	8.5 s+	6.8 s	Nizd	Nd	Nizd	6.4 s	Nizd
HS38		Nd	Nizd	Nd	Nizd	5.0 s-	Nizd	Nizd	Nizd	Nizd	Nizd	8.0 s	Nizd	6.6 s	Nizd	Nizd	Nizd	7.6 s-	Nizd	3.9 s+	Nizd	Nd	Nizd	Nizd	Nizd
DEC7		Nd	Nizd	Nd	Nizd	3.6 s-	Nizd	8.0 s+	Nizd	4.8 s-	Nizd	6.3 s-	Nizd	7.7 s-	Nizd	5.3 s-	16.0 s-	7.6 s	Nizd	10.0 s2	16.0 s-	Nd	Nizd	8.6 s	Nizd
DCH37		Nd	Nizd	Nd	Nizd	6.4 s+	Nizd	8.7 s2	Nizd	5.5 s+	Nizd	6.5 s	Nizd	7.5 s	Nizd	7.7 s-	Nizd	8.6 s	Nizd	7.3 s	Nizd	Nd	Nizd	9.0 s-	Nizd
DCH38		Nd	Nizd	Nd	Nizd	4.7 s	Nizd	8.3 s2	Nizd	4.7 s-	Nizd	6.2 s	Nizd	7.4 s	Nizd	7.7 s-	Nizd	7.7 s	9.0 s+	7.9 s	Nizd	Nd	Nizd	9.3 s	Nizd
E. faecalis
DBH18		Nd	11.0 s-	Nd	9.8 s2	10.5 s2	9.3 s2	9.2 s+	10.0 s+	9.2 s+	11.0 s2	8.6 s2	11.0 s2	11.0 s	9.0 s	8.9 s2	10.0 s2	11.0 s2	10.0 s2	9.9 s2	11.0 s2	Nd	11.4 s2	9.0 s2	11.3 s2				a
PB1		Nd	Nizd	Nd	Nizd	Nizd	Nizd	8.0 s-	Nizd	8.0 s-	Nizd	4.8 s	Nizd	6.4 s-	Nizd	4.7 s+	Nizd	7.0 s-	Nizd	5,6 s+	Nizd	Nd	Nizd	6.6 s-	Nizd
DBH9		Nd	Nizd	Nd	Nizd	4.0 s-	Nizd	7.8 s-	Nizd	7.8 s-	Nizd	Nizd	Nizd	7.5 s	Nizd	6.0 s-	Nizd	7.6 s	Nizd	5.8 s+	Nizd	Nd	Nizd	8.2 s-	Nizd
E. hirae
DCH5		Nd	Nizd	Nd	Nizd	Nizd	Nizd	8.3 s-	Nizd	8.3 s-	Nizd	6.5 s	Nizd	6.4 s-	Nizd	7.2 s-	10.3 s-	8.0 s-	Nizd	8.5 s2	11.4 s2	Nd	Nizd	10.0 s-	Nizd
L. lactis lactis
BB24		Nd	11.0 s-	Nd	11.0 s2	4.9 s+	7.6 s2	13.2 s+	13.0 s+	13.2 s+	8.0 s2	5.8 s	12.0 s2	12.0 s2	13.0 s2	8.3 s2	10.2 s2	12.0 s2	12.0 s2	6.4 s2	11.0 s2	Nd	16.3 s2	12.0 s+	13.6 s2
QA13		Nd	Nizd	Nd	Nizd	Nizd	Nizd	7.3 s-	Nizd	7.3 s-	Nizd	5.6 s	Nizd	8,4 s	Nizd	6.0 s-	Nizd	6.5 s	Nizd	Nizd	Nizd	Nd	Nizd	6.7 s-	Nizd
L. garvieae
DCC43		Nd	9.9 s-	Nd	9.8 s2	5.6 s+	8.0 s2	8.4 s	9.0 s+	8.4 s	8.2 s2	Nizd	7.0 s2	9.7 s-	9.0 s	9.2 s+	Nizd	9.3 s	10.0 s2	5.0 s+	Nizd	Nd	8.9 s2	7.7 s2	10.1 s2
Lb. sakei sakei
B11		Nd	Nizd	Nd	Nizd	6.9 s-	Nizd	9.9 s-	Nizd	9.9 s-	Nizd	8.0 s	Nizd	8.7 s-	Nizd	6.6 s-	Nizd	10.0 s-	Nizd	Nizd	Nizd	Nd	Nizd	10.5 s-	Nizd
Lb. sakei carnosus
SMA17		Nd	Nizd	Nd	Nizd	Nizd	Nizd	8.3 s-	Nizd	8.3 s-	Nizd	Nizd	Nizd	8.0 s-	Nizd	6.3 s-	Nizd	11.3 s	Nizd	8.8 s2	Nizd	Nd	Nizd	7.6 s-	Nizd
SMM73		Nd	Nizd	Nd	Nizd	Nizd	Nizd	Nizd	Nizd	Nizd	Nizd	Nizd	Nizd	Nizd	Nizd	Nizd	Nizd	9.4 s-	Nizd	Nizd	Nizd	Nd	Nizd	Nizd	Nizd
Lb. curvatus curvatus
BCS35		Nd	Nizd	Nd	Nizd	Nizd	Nizd	7.8 s-	Nizd	7.8 s-	Nizd	Nizd	Nizd	Nizd	Nizd	Nizd	15.0 s-	Nizd	Nizd	7.9 s2	15.0 s-	Nd	Nizd	6.1 s-	Nizd
P. acidilactici
QF154		Nd	Nizd	Nd	Nizd	6.6 s-	Nizd	12.2 s-	Nizd	12.2 s-	Nizd	7.5 s	Nizd	6.6 s-	Nizd	6.5 s-	17.0 s2	8.9 s-	Nizd	12.0 s2	17.0 s2	Nd	Nizd	8.0 s	Nizd
P. pentosaceus
LPV57		Nd	Nizd	Nd	Nizd	7.0 s-	Nizd	10.0 s-	Nizd	10.0 s-	Nizd	9.2 s	Nizd	8.7 s-	Nizd	7.8 s-	Nizd	12.0 s-	Nizd	Nizd	Nizd	Nd	Nizd	10.0 s-	Nizd
Streptococcus sp.
LP90		Nd	12.0 s-	Nd	11.5 s2	Nizd	8.4 s2	7.7 s-	15.0 s+	7.7 s-	8.9 s2	6.0 s-	11.0 s2	9.7 s-	15.0 s	Nizd	15.0 s-	8.3 s	13.0 s2	Nizd	15.0 s2	Nd	10.3 s2	Nizd	10.5 s2
		S. pneumoniae
LAB strains		49083		49781		52084		66405		67620		70423		99828		111692		121404		121411		15M-1047
		SOAT	ADT	SOAT	ADT	SOAT	ADT	SOAT	ADT	SOAT	ADT	SOAT	ADT	SOAT	ADT	SOAT	ADT	SOAT	ADT	SOAT	ADT	SOAT	ADT
E. faecium
L50		Nd	Nizd	Nd	Nizd	Nd	8.9 s2	Nd	8.0 s+	Nd	Nizd	Nd	Nizd	Nd	9.0 s2	Nd	Nizd	Nd	Nizd	Nd	Nizd	Nd	8.6 s2
QA54		Nd	Nizd	Nd	Nizd	Nd	Nizd	Nd	Nizd	Nd	Nizd	Nd	Nizd	Nd	Nizd	Nd	Nizd	Nd	Nizd	Nd	Nizd	Nd	Nizd
QF387		Nd	Nizd	Nd	Nizd	Nd	Nizd	Nd	Nizd	Nd	Nizd	Nd	Nizd	Nd	Nizd	Nd	Nizd	Nd	Nizd	Nd	Nizd	Nd	Nizd
P13		Nd	Nizd	Nd	Nizd	Nd	Nizd	Nd	Nizd	Nd	Nizd	Nd	Nizd	Nd	Nizd	Nd	Nizd	Nd	Nizd	Nd	Nizd	Nd	Nizd
T136		Nd	Nizd	Nd	Nizd	Nd	Nizd	Nd	Nizd	Nd	Nizd	Nd	Nizd	Nd	Nizd	Nd	Nizd	Nd	Nizd	Nd	Nizd	Nd	Nizd
CV1		Nd	Nizd	Nd	Nizd	Nd	Nizd	Nd	Nizd	Nd	Nizd	Nd	Nizd	Nd	Nizd	Nd	Nizd	Nd	Nizd	Nd	Nizd	Nd	8.2 s2
CV2		Nd	Nizd	Nd	Nizd	Nd	Nizd	Nd	Nizd	Nd	Nizd	Nd	Nizd	Nd	10.5 s2	Nd	Nizd	Nd	Nizd	Nd	Nizd	Nd	8.6 s2
TPP2		Nd	Nizd	Nd	Nizd	Nd	Nizd	Nd	Nizd	Nd	Nizd	Nd	Nizd	Nd	7.6 s2	Nd	Nizd	Nd	Nizd	Nd	Nizd	Nd	7.4 s2
TPM76		Nd	Nizd	Nd	Nizd	Nd	Nizd	Nd	Nizd	Nd	Nizd	Nd	Nizd	Nd	8.3 s2	Nd	Nizd	Nd	Nizd	Nd	Nizd	Nd	8.1 s2
LPP29		Nd	Nizd	Nd	Nizd	Nd	8.9 s2	Nd	7.6 s-	Nd	Nizd	Nd	Nizd	Nd	9.8 s+	Nd	Nizd	Nd	Nizd	Nd	Nizd	Nd	8.3 s2
SMA7		Nd	Nizd	Nd	Nizd	Nd	18.8 s-	Nd	Nizd	Nd	Nizd	Nd	Nizd	Nd	8.0 s+	Nd	Nizd	Nd	Nizd	Nd	Nizd	Nd	8.3 s2
SMA8		Nd	Nizd	Nd	Nizd	Nd	8.0 s2	Nd	Nizd	Nd	Nizd	Nd	Nizd	Nd	Nizd	Nd	Nizd	Nd	Nizd	Nd	Nizd	Nd	Nizd
SMA10		Nd	Nizd	Nd	Nizd	Nd	17.3 s-	Nd	Nizd	Nd	Nizd	Nd	Nizd	Nd	Nizd	Nd	Nizd	Nd	Nizd	Nd	Nizd	Nd	Nizd
SMA36		Nd	Nizd	Nd	Nizd	Nd	20.0 s-	Nd	Nizd	Nd	Nizd	Nd	Nizd	Nd	Nizd	Nd	Nizd	Nd	Nizd	Nd	Nizd	Nd	7.8 s2
SMF8		Nd	Nizd	Nd	Nizd	Nd	17.0 s-	Nd	Nizd	Nd	Nizd	Nd	Nizd	Nd	8.6 s2	Nd	Nizd	Nd	Nizd	Nd	Nizd	Nd	8.5 s2
BNM58		Nd	Nizd	Nd	7.9 s2	Nd	9.8 s2	Nd	9.2 s2	Nd	8.5 s2	Nd	8.3 s2	Nd	7.9 s+	Nd	7.2 s2	Nd	7.1 s2	Nd	8.2 s+	Nd	9.5 s2
CGM17		Nd	Nizd	Nd	Nizd	Nd	17.0 s-	Nd	Nizd	Nd	Nizd	Nd	Nizd	Nd	Nizd	Nd	Nizd	Nd	Nizd	Nd	Nizd	Nd	7.6 s2
BCS59		Nd	Nizd	Nd	Nizd	Nd	18.6 s2	Nd	Nizd	Nd	Nizd	Nd	Nizd	Nd	Nizd	Nd	Nizd	Nd	Nizd	Nd	Nizd	Nd	Nizd
BCS97		Nd	Nizd	Nd	Nizd	Nd	7.8 s2	Nd	Nizd	Nd	Nizd	Nd	Nizd	Nd	Nizd	Nd	Nizd	Nd	Nizd	Nd	Nizd	Nd	7.9 s2
HS38		Nd	Nizd	Nd	Nizd	Nd	Nizd	Nd	Nizd	Nd	Nizd	Nd	Nizd	Nd	Nizd	Nd	Nizd	Nd	Nizd	Nd	Nizd	Nd	Nizd
DEC7		Nd	Nizd	Nd	Nizd	Nd	17.4 s2	Nd	Nizd	Nd	Nizd	Nd	Nizd	Nd	Nizd	Nd	Nizd	Nd	Nizd	Nd	Nizd	Nd	Nizd
DCH37		Nd	Nizd	Nd	Nizd	Nd	17.1 s2	Nd	Nizd	Nd	Nizd	Nd	Nizd	Nd	Nizd	Nd	Nizd	Nd	Nizd	Nd	Nizd	Nd	Nizd
DCH38		Nd	Nizd	Nd	Nizd	Nd	16.4 s2	Nd	Nizd	Nd	Nizd	Nd	Nizd	Nd	Nizd	Nd	Nizd	Nd	Nizd	Nd	Nizd	Nd	9.5 s2
E. faecalis
DBH18		Nd	Nizd	Nd	10.6 s-	Nd	8.5 s2	Nd	9.9 s2	Nd	10.3 s2	Nd	9.4 s2	Nd	12.1 s2	Nd	9.7 s2	Nd	10.0 s2	Nd	10.2 s2	Nd	12.3 s2
PB1		Nd	Nizd	Nd	Nizd	Nd	Nizd	Nd	Nizd	Nd	Nizd	Nd	Nizd	Nd	Nizd	Nd	Nizd	Nd	Nizd	Nd	Nizd	Nd	Nizd
DBH9		Nd	Nizd	Nd	Nizd	Nd	17.4 s2	Nd	Nizd	Nd	Nizd	Nd	Nizd	Nd	Nizd	Nd	Nizd	Nd	Nizd	Nd	Nizd	Nd	Nizd
E. hirae
DCH5		Nd	Nizd	Nd	Nizd	Nd	Nizd	Nd	Nizd	Nd	Nizd	Nd	Nizd	Nd	Nizd	Nd	Nizd	Nd	Nizd	Nd	Nizd	Nd	Nizd
L. lactis lactis
BB24		Nd	15.8 s2	Nd	11.1 s2	Nd	Nizd	Nd	10.9 s2	Nd	13.2 s2	Nd	13.0 s2	Nd	10.7 s2	Nd	16.5 s+	Nd	12.0 s2	Nd	13.7 s2	Nd	11.0 s2
QA13		Nd	Nizd	Nd	Nizd	Nd	Nizd	Nd	Nizd	Nd	Nizd	Nd	Nizd	Nd	Nizd	Nd	Nizd	Nd	Nizd	Nd	Nizd	Nd	Nizd
L. garvieae
DCC43		Nd	Nizd	Nd	9.8 s-	Nd	7.4 s2	Nd	Nizd	Nd	9.4 s2	Nd	Nizd	Nd	9.8 s2	Nd	Nizd	Nd	7.9 s2	Nd	8.1 s2	Nd	10.2 s2
Lb. sakei sakei
B11		Nd	Nizd	Nd	Nizd	Nd	17.8 s2	Nd	Nizd	Nd	Nizd	Nd	Nizd	Nd	Nizd	Nd	Nizd	Nd	Nizd	Nd	Nizd	Nd	Nizd
Lb. sakei carnosus
SMA17		Nd	Nizd	Nd	Nizd	Nd	19.4 s2	Nd	Nizd	Nd	Nizd	Nd	Nizd	Nd	Nizd	Nd	Nizd	Nd	Nizd	Nd	Nizd	Nd	Nizd
SMM73		Nd	Nizd	Nd	Nizd	Nd	19.2 s2	Nd	Nizd	Nd	Nizd	Nd	Nizd	Nd	Nizd	Nd	Nizd	Nd	Nizd	Nd	Nizd	Nd	Nizd
Lb. curvatus curvatus
BCS35		Nd	Nizd	Nd	Nizd	Nd	17.0 s2	Nd	Nizd	Nd	Nizd	Nd	Nizd	Nd	Nizd	Nd	Nizd	Nd	Nizd	Nd	Nizd	Nd	Nizd
P. acidilactici
QF154		Nd	Nizd	Nd	Nizd	Nd	Nizd	Nd	Nizd	Nd	Nizd	Nd	Nizd	Nd	Nizd	Nd	Nizd	Nd	Nizd	Nd	Nizd	Nd	Nizd
P. pentosaceus
LPV57		Nd	Nizd	Nd	Nizd	Nd	17.8 s2	Nd	Nizd	Nd	Nizd	Nd	Nizd	Nd	Nizd	Nd	Nizd	Nd	Nizd	Nd	Nizd	Nd	Nizd
Streptococcus sp.
LP90		Nd	12.6 s2	Nd	11.7 s2	Nd	8.9 s2	Nd	12.5 s2	Nd	11.6 s2	Nd	12.6 s2	Nd	11.4 s2	Nd	13.7 s2	Nd	11.3 s2	Nd	11.7 s2	Nd	13.3 s2
aDirect antimicrobial activity as determined by a SOAT and bextracellular antimicrobial activity as determined by an ADT using 50 µl of CFS, both expressed as the diameter of the inhibition zones in mm. Inhibition zones are differentiated as follows: s-= slightly sharp-, s= sharp, s+= very sharp, s2= greatly sharp. Nizd, no inhibition zone detected. Nd, not determined.
