# Supplementary material for: Biochemical, genetic and transcriptional characterization of multibacteriocin production by the anti-pneumococcal dairy strain Streptococcus infantarius LP90
Source: PLoS One. 2020 Mar 5;15(3):e0229417. doi: 10.1371/journal.pone.0229417 (PMC7058333; doi:10.1371/journal.pone.0229417)
Supplement: S3 Table — (XLS) [file pone.0229417.s008.xls]

## Sheet: Table 4
S3 Table. Primers and PCR conditions for detection of virulence factor genes
Virulence factors		Genes	Primer		Primer sequence (5'-3')a		Tm	Product size		Strains used as		Primer reference
			pairs				(ºC)	(bp)		PCR positive controls
Streptococcal virulence factors
C5a peptidase		spcA	scpAF		CGGGTATCATGGGACTGTTGC		52.0	1,250		S. pyogenes LMG21599		[1]
			scpAR		TTGCCGATGTTGCGACTTC
Glucosyltransferase		gtf	gtfF		GAAACTGTTGATGGCTATTTGACAGC		50.0	678		S. infantariusb		[2]
			gtfR		CATTGACATTATCCACCGCATCGACACG
Hyaluronan synthase		hasA	hasAF		GTGTGTTAGCACAGACCTATCC		50.0	720		S. pyogenes LMG21599		[3]
			hasAR		CTTCGAAAATAGTCCATAAGGC
Hyaluronate lyase (chromosomally encoded)		hylA	hylAF		ATGAAATTGGAACTCCTCGTGC		50.0	500		S. pyogenes LMG21599		[3]
			hylAR		CGAGTCATATCCATCATTTCTCC
Hyaluronate lyase (bacteriophage encoded)		hylP2	hylP2F		GCTACGAGTCCAATTTAAGCGG		50.0	400		S. pyogenes LMG21599		[3]
			hylP2R		GTATACATCACCATAGCAGCACC
M-protein		emm	emmF		TATTSGCTTAGAAAATTAA		50.0	1,200		S. pyogenes LMG21599		[1]
			emmR		GCAAGTTCTTCAGCTTGTTT
Pyrogenic exotoxin (Smez2)		smeZ2	smez2F		GGACGAATATGCAGCCAATGA		50.0	330		S. pyogenes LMG21599		[1]
			smez2R		GTATGAAAAACCAGTCTACCAC
Pyrogenic exotoxin (SpeB)		speB	speBF		TGACGCTAACGGTAAAGAAAACA		52.0	800		S. pyogenes LMG21599		[1]
			speBR		GCCGCCACCAGTACCAAGAGC
Pyrogenic exotoxin (SpeF)		speF	speFF		GCTCTTGTATCAGCCACAATGGC		50.0	450		S. pyogenes LMG21599		[3]
			speFR		GCATCTCCACCGAGACTATCTGC
Pyrogenic exotoxin (SpeG)		speG	speGF		CTATGGAAGTCAATTAGCTTATGC		50.0	500		S. pyogenes LMG21599		[3]
			speGR		CCGATGTATAACGCGATTCCG
Pyrogenic exotoxin (SpeJ)		speJ	speJF		AATAATCTTTCATGGGTACGGAAG		52.0	500		S. pyogenes LMG21599		[3]
			speJR		TTGATCGCAATTTCTAATTGCCC
Streptokinase		ska	skaF		CGATCTAACATCACAACCTGC		50.0	460		S. pyogenes LMG21599		[3]
			skaR		GATGTGATGGTGTCACCGATAGC
Streptolysin O		slo	sloF		CTGGGCTACTGACGGCAGC		50.0	900		S. pyogenes LMG21599		[3]
			sloR		CGGAGCTTCATTGCTGACACC
Streptolysin S		sagAB	sagAF		ATTGAGCTAGCCTTGTCCTTGT		52.0	1,150		S. pyogenes LMG21599		[1]
			sagAR		GTATTCCGCAAAATCTCTAACG
Virulence factors regulator Mga		mga	mgaF		CATGCAATTTATGAAGGAAGTGGG		50.0	500		S. pyogenes LMG21599		[3]
			mgaR		TGTCGTAGACGGCAGAGTGTCC
Enterococcal virulence factors
Aggregation protein		agg	TE3		AAGAAAAAGAAGTAGACCAAC		52.0	1,553		E. faecalis P4		[4]
			TE4		AAACGGCAAGACAAGTAAATA
Cytolysin		cylLLLM	RHCT1		GTACTAACAGAGAGTGC		48.5	2,659		E. faecalis P4		[5]
			RHCT2		TAGGCATCTATTCAGAGC
Cytolysin precursor		cylLLLS	cylLLSR1		GTGTTGAGGAAATGGAAGCG		60.0	324		E. faecalis P4		[6]
			cylLLSR2		TCTCAGCCTGAACATCTCCAC
E. faecalis cell wall adhesion protein		efaAfs	TE5		GACAGACCCTCACGAATA		49.0	705		E. faecalis GM26		[4]
			TE6		AGTTCATCATGCTGTAGTA
Enterococcal surface protein		esp	TE34		TTGCTAATGCTAGTCCACGACC		64.0	933		E. faecalis P36		[4]
			TE36		GCGTCAACACTTGCATTGCCGAA
Gelatinase		gelE	TE9		ACCCCGTATCATTGGTTT		57.5	419		E. faecalis P4		[4]
			TE10		ACGCATTGCTTTTCCATC
Hyaluronidase		hyl	HYLn1		ACAGAAGAGCTGCAGGAAATG		58.0	276		E. faecium C68		[7]
			HYLn2		GACTGACGTCCAAGTTTCCAA
aDegenerate base symbols, S (C or G); bDepartment of Food Science, Food Microbiology, Centre for Advanced Food Studies (LMC), Faculty of Life Sciences, University of Copenhagen, Copenhagen, Denmark.
References
1. Burton JP, Wescombe PA, Moore CJ, Chilcott CN, Tagg JR. Safety assessment of the oral cavity probiotic Streptococcus salivarius K12. Appl Environ Microbiol. 2006; 72: 3050˗3053.
2. Hoshino T, Fujiwara T, Kilian M. Use of phylogenetic and phenotypic analyses to identify nonhemolytic streptococci isolated from bacteremic patients. J Clin Microbiol. 2005; 43: 6073˗6085.
3. Maragkoudakis PA, Papadelli M, Georgalaki M, Panayotopoulou EG, Martinez-Gonzalez B, Mentis AF, et al. In vitro and in vivo safety evaluation of the bacteriocin producer Streptococcus macedonicus ACA-DC 198. Int J Food Microbiol. 2009; 133: 141˗147. doi: 10.1016/j.ijfoodmicro.2009.05.012.
4. Eaton T, Gasson M. Molecular screening of Enterococcus virulence determinants and potential for genetic exchange between food and medical isolates. Appl Environ Microbiol. 2001; 67: 1628˗1635.
5. Hickey R, Twomey D, Ross R, Hill C. Production of enterolysin A by a raw milk enterococcal isolate exhibiting multiple virulence factors. Microbioly. 2003; 149: 655˗664.
6. Gilmore MS, Segarra RA, Booth MC, Bogie CP, Hall LR, Clewell DB. Genetic structure of the Enterococcus faecalis plasmid pAD1-encoded cytolytic toxin system and its relationship to lantibiotic determinants. J Bacteriol. 1994; 176: 7335˗7344.
7. Vankerckhoven V, Van Autgaerden T, Vael C, Lammens C, Chapelle S, Rossi R, et al. Development of a multiplex PCR for the detection of asa1, gelE, cylA, esp, and hyl genes in enterococci and survey for virulence determinants among European hospital isolates of Enterococcus faecium. J Clin Microbiol. 2004; 42: 4473˗4479.
