# Supplementary material for: Biochemical, genetic and transcriptional characterization of multibacteriocin production by the anti-pneumococcal dairy strain Streptococcus infantarius LP90
Source: PLoS One. 2020 Mar 5;15(3):e0229417. doi: 10.1371/journal.pone.0229417 (PMC7058333; doi:10.1371/journal.pone.0229417)
Supplement: S4 Table — (XLS) [file pone.0229417.s009.xls]

## Sheet: Table 5
S4 Table. Primers and PCR conditions for detection of bacteriocin structural genes
Bacteriocins	Genes	Primer pairs	Primer sequence (5'-3')		Tm	Product size		Strains used as	Primer references
					(Cº)	(bp)		PCR positive controlsa
Streptococcal bacteriocinsb
Macedocin	mcdA	McdA-F1	GGAAAAAATGGCGTATTTAAAACC		58.0	81		Na	This study
		McdA-R1	TTATGAGCAACATGTAGCAAG
Nisin U	nisU	Nsn-F1	ATAACTAGTAAATCATTATGTACTCC		52.0	96		Na	This study
		Nsn-R1	TTATCCAAAATGACAACCACAG
Thermophilin	thm1277	Thm1277-F1	GCAGATCGTGGATGGATTAAGAC		58.0	102		Na	This study
1277		Thm1277-R1	TTAAGCACAATTTTTACAGGC
	thm13A	ThmA-F1	TACTCTGGTAAGGATTGTTTAAAAG		58.0	189		Na	This study
Thermophilin 13		ThmA-R1	TTAGTTAAACTTATTACCAATCATTCC
(ThmA and ThmB)	thm13B	ThmB-F1	CAAATTAATTGGGGATCAGTTGTAGG		62.0	132		Na	This study
		ThmB-R1	TTATAATCCATTTATGATTGCCTTTCC
Ubericin A	ubcA	UbcA-F1	AAAACTGTAAATTATGGTAATGGC		58.0	150		Na	This study
		UbcA-R1	TTATGCTCTCCCGCCTGAGTG
Uberolisin	ublA	UblA-F1	CTCGCAGGATATACTGGGATAGC		62.0	213		Na	This study
		UblA-R1	TTACCAAATGACAGCTTGTGC
Enterococcal bacteriocins
Cytolysin	cylLL/S	CylLLS-R1	GTGTTGAGGAAATGGAAGCG		60.0	324		E. faecalis P4	[1]
		CylLLS-R2	TCTCAGCCTGAACATCTCCAC
Enterocin A	entA	ENTERA-F	ATGAAACATTTAAAAATTTTGTCTATTAAAG		59.0	197		E. faecium T136	[2]
		ENTERA-R	TTAGCACTTCCCTGGAATTGCTCC
Enterocin AS-48	entAS-48	AS48-R1-F	TCGGTATACCAGCAGCAGTT		59.0	125		E. faecalis INIA-4	[1]
		AS48-R2-R	TGCTGCAGCGAGTAAAGAAA
Enterocin B	entB	EntB3-F	AGACCTAACAACTTATCTAAAG		50.0	126		E. faecium T136	[3]
		EntB5-R	GTTGCATTTAGAGTATACATTTGC
Enterocin L50	entL50 (entL50A	EntL50-R1-F	ATGGGAGCAATCGCAAAATTAGTAGC		65.0	286		E. faecium L50	[1]
(L50A and L50B)	and entL50B)	EntL50-R2-R	TTAATGTCTTTTTAGCCATTTTTCAAT
Enterocin P	entP	EntP1-F	ATGAGAAAA AAATTATTTAGTTTAGCTCTTATTGG		64.0	216		E. faecium P13	[4]
		EntP2-R	TTAATGTCCCATACCTGCCAAACCAG
Enterocin Q	entQ	EntQ-R1-F	ATGAATTTTCTTAAAAATGGTATCGCAAAATG		57.0	105		E. faecium L50	[1]
		EntQ-R2-R	TTAACAAGAAATTTTTTCCCATGGCAAG
Enterocin SE-K4	entSE-K4	SEK4-FW	GCCACGTATTACGGAAATGGTGTC		53.0	146		E. faecalis K-4	[2]
		SEK4-RV	TTATCTTCCACCTATACCACCTAACAC
Enterocin V583	ef1097	EF1097-F3	GGCGATGGCATTACTAATGACATTAGG		65.0	408		E. faecalis V583	[2]
		EF1097-R3	CTTAGCCCACATTGAACTGCCCATAAAGC
Enterocin 1071AB	ent1071AB	CFr-1	ATAATTAGGGGGAACGATAA		51.0	403		E. faecalis FAIR-E309	[5]
		CFr-2	ATACATTCTTCCACTTATTTTT
Enterolysin A	enlA	PCELF-F	CGATTTCTGTTGTAGGAACC		51.0	1,770		E. faecalis LMG2333	[6]
		PCELR-R	GTACATCTCCATATACTTTTCC
Hiracin JM79	hirJM79	HNZSC-FW	ATGAAAAAGAAAGTATTAAAACATTGTGTTATTCTAGG		61.0	250		E. hirae DCH5	[7]
		HPJE-RV	ATAAGTTAAGCTTGTACTACCTTCTAGGTGCCCATGGACC
aNa: not available
bBacteriocins have not been previously identified in the species S. infantarius
References
1. Citti R. Aislamiento e identificación de bacterias lácticas bacteriocinogénicas de leches y quesos de búfala de Venezuela: actividad antimicrobiana y caracterización bioquímica y genética de sus bacteriocinas. 2005. Ph.D. thesis. Universidad Complutense de Madrid, Spain.
2. Brandão A, Almeida T, Muñoz-Atienza E, Torres C, Igrejas G, Hernández PE, et al. Antimicrobial activity and occurrence of bacteriocin structural genes in Enterococcus spp. of human and animal origin isolated in Portugal. Arch Microbiol. 2010; 192: 927˗936. doi: 10.1007/s00203-010-0619-z.
3. Casaus P, Nilsen T, Cintas LM, Nes IF, Hernández PE, Holo H. Enterocin B, a new bacteriocin from Enterococcus faecium T136 which can act synergistically with enterocin A. Microbiology. 1997; 143: 2287˗2294.
4. Cintas LM, Casaus P, Håvarstein LS, Hernández PE, Nes IF. Biochemical and genetic characterization of enterocin P, a novel sec-dependent bacteriocin from Enterococcus faecium P13 with a broad antimicrobial spectrum. Appl Environ Microbiol. 1997; 63: 4321˗4330.
5. Franz CM, Grube A, Herrmann A, Abriouel H, Starke J, Lombardi A, et al. Biochemical and genetic characterization of the two-peptide bacteriocin enterocin 1071 produced by Enterococcus faecalis FAIR-E 309. Appl Environ Microbiol. 2002; 68: 2550˗2554.
6. Hickey R, Twomey D, Ross R, Hill C. Production of enterolysin A by a raw milk enterococcal isolate exhibiting multiple virulence factors. Microbioly. 2003; 149: 655˗664.
7. Sánchez J, Diep DB, Herranz C, Nes IF, Cintas LM, Hernández PE. Amino acid and nucleotide sequence, adjacent genes, and heterologous expression of hiracin JM79, a sec-dependent bacteriocin produced by Enterococcus hirae DCH5, isolated from Mallard ducks (Anas platyrhynchos). FEMS Microbiol Lett. 2007; 270: 227˗236.
